# Supplementary material for: Octopamine drives honeybee thermogenesis
Source: eLife. 2022 Mar 15;11:e74334. doi: 10.7554/eLife.74334 (PMC8923666; doi:10.7554/eLife.74334)
Supplement: Figure 3—source data 1. [file elife-74334-fig3-data1.zip]

Archive with 9 entries (8 files):
- Figure_3_raw_gels_labelled/
- Figure_3_raw_gels_labelled/2020-10-30_12-43-55_AmOARalpha1_labelled.png
- Figure_3_raw_gels_labelled/2020-11-02_12-45-58_AmGAPDH_labelled.png
- Figure_3_raw_gels_labelled/2020-11-03_09-07-36_AmOARbeta2_labelled.png
- Figure_3_raw_gels_labelled/2020-11-03_09-03-03_AmOARbeta1_labelled.png
- Figure_3_raw_gels_labelled/2020-11-03_10-18-19_AmTAR1_labelled.png
- Figure_3_raw_gels_labelled/2020-11-02_12-45-58_AmTAR2_labelled.png
- Figure_3_raw_gels_labelled/2020-11-05_10-52-27_AmOARalpha2_labelled.png
- Figure_3_raw_gels_labelled/2020-11-05_09-30-20_AmOARbeta34_labelled.png
