# Supplementary material for: Octopamine drives honeybee thermogenesis
Source: eLife. 2022 Mar 15;11:e74334. doi: 10.7554/eLife.74334 (PMC8923666; doi:10.7554/eLife.74334)
Supplement: Figure 3—source data 2. [file elife-74334-fig3-data2.zip › Figure_3_raw_gels_unedited/.comments/2020-10-30_12-43-55_AmOARalpha1.tif.xml]

<?xml version="1.0" encoding="UTF-8"?>
<comment version="3.0">
  <caption/>
  <note>IPG USB Camera Parameter
Shutter Time: 490 ms
Gain: 4.5
Binning: 1x1
Scan Mode: focussing
Scan Number: focussing
Blackpixel: 0.00,0.00
Comment: </note>
  <place/>
  <categories/>
</comment>
